# Supplementary material for: Internal and external factors drive vegetative-reproductive strategies and reveal plant developmental stage as a lever for precision grassland management
Source: Plant Phenomics. 2026 Jul 8;8(3):100254. doi: 10.1016/j.plaphe.2026.100254 (PMC13400394; doi:10.1016/j.plaphe.2026.100254)
Supplement: Multimedia component 2 [file mmc2.xlsx]

## Sheet: Data
Year	GrazingSeason	SheepNumber	GrazingIntensity	Plot	Temperature	Precipitation	AccumulatedTemperature	BasalDiameter	Vege.Tiller	Vege.Length	Vege.Diameter	Vege.Biomass	Repr.Tiller	Repr.Length	Repr.Diameter	Repr.Biomass	IndividualBiomass
2022	Cold	0	Ungrazed	1	10.4642	232.3	3915.7	0.8	8	5	0.27	0.126	2	14	0.73	0.216	0.342
2022	Cold	0	Ungrazed	1	10.4642	232.3	3915.7	0.8	7	8	0.35	0.346	1	15	0.72	0.132	0.478
2022	Cold	0	Ungrazed	1	10.4642	232.3	3915.7	3.3	11	9	0.33	0.528	1	20	0.59	0.135	0.663
2022	Cold	0	Ungrazed	1	10.4642	232.3	3915.7	2.7	10	8	0.34	0.439	2	15	0.8	0.229	0.668
2022	Cold	0	Ungrazed	1	10.4642	232.3	3915.7	1.1	10	8	0.27	0.383	1	13	0.73	0.125	0.508
2022	Cold	0	Ungrazed	1	10.4642	232.3	3915.7	1	7	7	0.25	0.202	1	16	0.77	0.142	0.344
2022	Cold	0	Ungrazed	1	10.4642	232.3	3915.7	1.2	6	8	0.31	0.279	1	16	0.71	0.135	0.414
2022	Cold	0	Ungrazed	2	10.4642	232.3	3915.7	6	26	16	0.34	1.487	1	24	0.7	0.165	1.652
2022	Cold	0	Ungrazed	2	10.4642	232.3	3915.7	7	30	9	0.39	1.223	1	24	0.79	0.176	1.399
2022	Cold	0	Ungrazed	2	10.4642	232.3	3915.7	8	25	8	0.3	0.917	1	23	0.83	0.178	1.095
2022	Cold	0	Ungrazed	2	10.4642	232.3	3915.7	0.5	7	13	0.23	0.011	2	20	0.55	0.07	0.081
2022	Cold	0	Ungrazed	2	10.4642	232.3	3915.7	1.1	6	4	0.18	0.062	1	21	0.75	0.082	0.144
2022	Cold	0	Ungrazed	2	10.4642	232.3	3915.7	1.5	10	9	0.36	0.057	2	18	0.56	0.071	0.128
2022	Cold	0	Ungrazed	2	10.4642	232.3	3915.7	1.2	6	3	0.3	0.355	2	18	0.79	0.107	0.462
2022	Cold	0	Ungrazed	3	10.4642	232.3	3915.7	4	13	9	0.43	0.071	1	24	0.9	0.103	0.174
2022	Cold	0	Ungrazed	3	10.4642	232.3	3915.7	1.6	18	8	0.34	0.767	4	18	0.71	0.246	1.013
2022	Cold	0	Ungrazed	3	10.4642	232.3	3915.7	4.5	30	9.5	0.39	1.836	2	16	0.99	0.138	1.974
2022	Cold	0	Ungrazed	3	10.4642	232.3	3915.7	3.5	38	14	0.32	2.822	5	20	0.63	0.311	3.133
2022	Cold	0	Ungrazed	3	10.4642	232.3	3915.7	2.2	26	9	0.29	1.677	7	20	0.99	0.518	2.195
2022	Cold	0	Ungrazed	3	10.4642	232.3	3915.7	6	40	12	0.39	2.836	3	26	0.9	0.199	3.035
2022	Warm	0	Ungrazed	1	10.4642	232.3	3915.7	0.8	8	5	0.27	0.126	2	14	0.73	0.216	0.342
2022	Warm	0	Ungrazed	1	10.4642	232.3	3915.7	0.8	7	8	0.35	0.346	1	15	0.72	0.132	0.478
2022	Warm	0	Ungrazed	1	10.4642	232.3	3915.7	3.3	11	9	0.33	0.528	1	20	0.59	0.135	0.663
2022	Warm	0	Ungrazed	1	10.4642	232.3	3915.7	2.7	10	8	0.34	0.439	2	15	0.8	0.229	0.668
2022	Warm	0	Ungrazed	1	10.4642	232.3	3915.7	1.1	10	8	0.27	0.383	1	13	0.73	0.125	0.508
2022	Warm	0	Ungrazed	1	10.4642	232.3	3915.7	1	7	7	0.25	0.202	1	16	0.77	0.142	0.344
2022	Warm	0	Ungrazed	1	10.4642	232.3	3915.7	1.2	6	8	0.31	0.279	1	16	0.71	0.135	0.414
2022	Warm	0	Ungrazed	2	10.4642	232.3	3915.7	6	26	16	0.34	1.487	1	24	0.7	0.165	1.652
2022	Warm	0	Ungrazed	2	10.4642	232.3	3915.7	7	30	9	0.39	1.223	1	24	0.79	0.176	1.399
2022	Warm	0	Ungrazed	2	10.4642	232.3	3915.7	8	25	8	0.3	0.917	1	23	0.83	0.178	1.095
2022	Warm	0	Ungrazed	2	10.4642	232.3	3915.7	0.5	7	13	0.23	0.011	2	20	0.55	0.07	0.081
2022	Warm	0	Ungrazed	2	10.4642	232.3	3915.7	1.1	6	4	0.18	0.062	1	21	0.75	0.082	0.144
2022	Warm	0	Ungrazed	2	10.4642	232.3	3915.7	1.5	10	9	0.36	0.057	2	18	0.56	0.071	0.128
2022	Warm	0	Ungrazed	2	10.4642	232.3	3915.7	1.2	6	3	0.3	0.355	2	18	0.79	0.107	0.462
2022	Warm	0	Ungrazed	3	10.4642	232.3	3915.7	4	13	9	0.43	0.071	1	24	0.9	0.103	0.174
2022	Warm	0	Ungrazed	3	10.4642	232.3	3915.7	1.6	18	8	0.34	0.767	4	18	0.71	0.246	1.013
2022	Warm	0	Ungrazed	3	10.4642	232.3	3915.7	4.5	30	9.5	0.39	1.836	2	16	0.99	0.138	1.974
2022	Warm	0	Ungrazed	3	10.4642	232.3	3915.7	3.5	38	14	0.32	2.822	5	20	0.63	0.311	3.133
2022	Warm	0	Ungrazed	3	10.4642	232.3	3915.7	2.2	26	9	0.29	1.677	7	20	0.99	0.518	2.195
2022	Warm	0	Ungrazed	3	10.4642	232.3	3915.7	6	40	12	0.39	2.836	3	26	0.9	0.199	3.035
2023	Cold	0	Ungrazed	1	9.74667	298	3531.5	3	15	11	0.56	0.61	1	25	0.8	0.177	0.787
2023	Cold	0	Ungrazed	1	9.74667	298	3531.5	2	11	10	0.53	1.18	1	30	0.81	0.204	1.384
2023	Cold	0	Ungrazed	1	9.74667	298	3531.5	3	8	11	0.67	1.111	1	31	0.89	0.103	1.214
2023	Cold	0	Ungrazed	1	9.74667	298	3531.5	1	9	9	0.35	0.188	1	42	0.95	0.13	0.318
2023	Cold	0	Ungrazed	1	9.74667	298	3531.5	2	12	7	0.46	0.345	1	32	0.7	0.059	0.404
2023	Cold	0	Ungrazed	1	9.74667	298	3531.5	4	13	12	0.48	0.556	1	32	0.82	0.049	0.605
2023	Cold	0	Ungrazed	1	9.74667	298	3531.5	3	10	8	0.5	0.391	1	39	0.78	0.05	0.441
2023	Cold	0	Ungrazed	1	9.74667	298	3531.5	2	9	6	0.59	1.34	1	45	1.14	0.12	1.46
2023	Cold	0	Ungrazed	1	9.74667	298	3531.5	2	8	9	0.72	1.745	1	32	0.93	0.201	1.946
2023	Cold	0	Ungrazed	1	9.74667	298	3531.5	3	15	12	0.52	2.224	1	38	0.88	0.054	2.278
2023	Cold	0	Ungrazed	1	9.74667	298	3531.5	2	16	10	0.66	0.176	1	28	0.77	0.223	0.399
2023	Cold	0	Ungrazed	1	9.74667	298	3531.5	4	20	18	0.55	1.121	1	33	0.88	0.108	1.229
2023	Cold	0	Ungrazed	2	9.74667	298	3531.5	6	20	11	0.69	0.377	1	26	0.84	0.119	0.496
2023	Cold	0	Ungrazed	2	9.74667	298	3531.5	6	28	12	0.67	0.343	1	43	1.1	0.112	0.455
2023	Cold	0	Ungrazed	2	9.74667	298	3531.5	6	19	6	0.47	0.162	1	37	0.83	0.076	0.238
2023	Cold	0	Ungrazed	2	9.74667	298	3531.5	8	28	10	0.58	1.325	3	50	0.85	0.232	1.557
2023	Cold	0	Ungrazed	2	9.74667	298	3531.5	6	23	14	0.66	0.868	2	35	0.91	0.104	0.972
2023	Cold	0	Ungrazed	2	9.74667	298	3531.5	7	18	12	0.53	0.459	1	32	0.59	0.117	0.576
2023	Cold	0	Ungrazed	2	9.74667	298	3531.5	2	9	15	0.51	0.508	1	36	1	0.13	0.638
2023	Cold	0	Ungrazed	2	9.74667	298	3531.5	2	12	12	0.38	0.667	5	45	0.85	0.424	1.091
2023	Cold	0	Ungrazed	2	9.74667	298	3531.5	2	8	17	0.44	0.894	3	46	1	0.552	1.446
2023	Cold	0	Ungrazed	2	9.74667	298	3531.5	1	5	7	0.53	0.152	1	36	0.95	0.248	0.4
2023	Cold	0	Ungrazed	2	9.74667	298	3531.5	3	10	14	0.55	0.899	1	35	0.85	0.214	1.113
2023	Cold	0	Ungrazed	2	9.74667	298	3531.5	1	8	5	0.41	0.232	1	25	0.8	0.114	0.346
2023	Cold	0	Ungrazed	3	9.74667	298	3531.5	4	15	16	0.67	1.656	3	40	1.39	0.425	2.081
2023	Cold	0	Ungrazed	3	9.74667	298	3531.5	2	8	10	0.73	0.177	1	45	1.03	0.235	0.412
2023	Cold	0	Ungrazed	3	9.74667	298	3531.5	4	20	12	0.43	1.91	3	50	1.02	0.481	2.391
2023	Cold	0	Ungrazed	3	9.74667	298	3531.5	4	25	15	0.57	2.62	1	27	0.96	0.182	2.802
2023	Cold	0	Ungrazed	3	9.74667	298	3531.5	7	25	12	0.65	2.255	7	47	1.02	0.604	2.859
2023	Cold	0	Ungrazed	3	9.74667	298	3531.5	6	17	9	0.67	1.418	2	36	1.06	0.303	1.721
2023	Cold	0	Ungrazed	3	9.74667	298	3531.5	6	15	8	0.61	0.399	1	40	1	0.181	0.58
2023	Cold	0	Ungrazed	3	9.74667	298	3531.5	5	12	9	0.52	0.449	1	26	0.82	0.169	0.618
2023	Cold	0	Ungrazed	3	9.74667	298	3531.5	8	10	7	0.48	0.361	1	26	0.72	0.132	0.493
2023	Cold	0	Ungrazed	3	9.74667	298	3531.5	9	15	12	0.56	1.002	1	34	0.68	0.127	1.129
2023	Cold	0	Ungrazed	3	9.74667	298	3531.5	5	12	15	0.55	1.589	1	46	1.01	0.238	1.827
2023	Cold	0	Ungrazed	3	9.74667	298	3531.5	6	15	12	0.66	0.47	5	32	1.07	0.517	0.987
2023	Warm	0	Ungrazed	1	9.74667	298	3531.5	3	15	11	0.56	0.61	1	25	0.8	0.177	0.787
2023	Warm	0	Ungrazed	1	9.74667	298	3531.5	2	11	10	0.53	1.18	1	30	0.81	0.204	1.384
2023	Warm	0	Ungrazed	1	9.74667	298	3531.5	3	8	11	0.67	1.111	1	31	0.89	0.103	1.214
2023	Warm	0	Ungrazed	1	9.74667	298	3531.5	1	9	9	0.35	0.188	1	42	0.95	0.13	0.318
2023	Warm	0	Ungrazed	1	9.74667	298	3531.5	2	12	7	0.46	0.345	1	32	0.7	0.059	0.404
2023	Warm	0	Ungrazed	1	9.74667	298	3531.5	4	13	12	0.48	0.556	1	32	0.82	0.049	0.605
2023	Warm	0	Ungrazed	1	9.74667	298	3531.5	3	10	8	0.5	0.391	1	39	0.78	0.05	0.441
2023	Warm	0	Ungrazed	1	9.74667	298	3531.5	2	9	6	0.59	1.34	1	45	1.14	0.12	1.46
2023	Warm	0	Ungrazed	1	9.74667	298	3531.5	2	8	9	0.72	1.745	1	32	0.93	0.201	1.946
2023	Warm	0	Ungrazed	1	9.74667	298	3531.5	3	15	12	0.52	2.224	1	38	0.88	0.054	2.278
2023	Warm	0	Ungrazed	1	9.74667	298	3531.5	2	16	10	0.66	0.176	1	28	0.77	0.223	0.399
2023	Warm	0	Ungrazed	1	9.74667	298	3531.5	4	20	18	0.55	1.121	1	33	0.88	0.108	1.229
2023	Warm	0	Ungrazed	2	9.74667	298	3531.5	6	20	11	0.69	0.377	1	26	0.84	0.119	0.496
2023	Warm	0	Ungrazed	2	9.74667	298	3531.5	6	28	12	0.67	0.343	1	43	1.1	0.112	0.455
2023	Warm	0	Ungrazed	2	9.74667	298	3531.5	6	19	6	0.47	0.162	1	37	0.83	0.076	0.238
2023	Warm	0	Ungrazed	2	9.74667	298	3531.5	8	28	10	0.58	1.325	3	50	0.85	0.232	1.557
2023	Warm	0	Ungrazed	2	9.74667	298	3531.5	6	23	14	0.66	0.868	2	35	0.91	0.104	0.972
2023	Warm	0	Ungrazed	2	9.74667	298	3531.5	7	18	12	0.53	0.459	1	32	0.59	0.117	0.576
2023	Warm	0	Ungrazed	2	9.74667	298	3531.5	2	9	15	0.51	0.508	1	36	1	0.13	0.638
2023	Warm	0	Ungrazed	2	9.74667	298	3531.5	2	12	12	0.38	0.667	5	45	0.85	0.424	1.091
2023	Warm	0	Ungrazed	2	9.74667	298	3531.5	2	8	17	0.44	0.894	3	46	1	0.552	1.446
2023	Warm	0	Ungrazed	2	9.74667	298	3531.5	1	5	7	0.53	0.152	1	36	0.95	0.248	0.4
2023	Warm	0	Ungrazed	2	9.74667	298	3531.5	3	10	14	0.55	0.899	1	35	0.85	0.214	1.113
2023	Warm	0	Ungrazed	2	9.74667	298	3531.5	1	8	5	0.41	0.232	1	25	0.8	0.114	0.346
2023	Warm	0	Ungrazed	3	9.74667	298	3531.5	4	15	16	0.67	1.656	3	40	1.39	0.425	2.081
2023	Warm	0	Ungrazed	3	9.74667	298	3531.5	2	8	10	0.73	0.177	1	45	1.03	0.235	0.412
2023	Warm	0	Ungrazed	3	9.74667	298	3531.5	4	20	12	0.43	1.91	3	50	1.02	0.481	2.391
2023	Warm	0	Ungrazed	3	9.74667	298	3531.5	4	25	15	0.57	2.62	1	27	0.96	0.182	2.802
2023	Warm	0	Ungrazed	3	9.74667	298	3531.5	7	25	12	0.65	2.255	7	47	1.02	0.604	2.859
2023	Warm	0	Ungrazed	3	9.74667	298	3531.5	6	17	9	0.67	1.418	2	36	1.06	0.303	1.721
2023	Warm	0	Ungrazed	3	9.74667	298	3531.5	6	15	8	0.61	0.399	1	40	1	0.181	0.58
2023	Warm	0	Ungrazed	3	9.74667	298	3531.5	5	12	9	0.52	0.449	1	26	0.82	0.169	0.618
2023	Warm	0	Ungrazed	3	9.74667	298	3531.5	8	10	7	0.48	0.361	1	26	0.72	0.132	0.493
2023	Warm	0	Ungrazed	3	9.74667	298	3531.5	9	15	12	0.56	1.002	1	34	0.68	0.127	1.129
2023	Warm	0	Ungrazed	3	9.74667	298	3531.5	5	12	15	0.55	1.589	1	46	1.01	0.238	1.827
2023	Warm	0	Ungrazed	3	9.74667	298	3531.5	6	15	12	0.66	0.47	5	32	1.07	0.517	0.987
2024	Cold	0	Ungrazed	1	10.6363	280	4055.5	3	11	8	0.4	0.515	2	13	1.08	0.13	0.645
2024	Cold	0	Ungrazed	1	10.6363	280	4055.5	2	8	7	0.33	0.302	2	11	0.79	0.085	0.387
2024	Cold	0	Ungrazed	1	10.6363	280	4055.5	2	7	5	0.35	0.131	1	15	0.84	0.058	0.189
2024	Cold	0	Ungrazed	1	10.6363	280	4055.5	5	17	10	0.35	0.941	4	17	0.63	0.173	1.114
2024	Cold	0	Ungrazed	1	10.6363	280	4055.5	8	28	10	0.44	1.502	1	30	0.92	0.112	1.614
2024	Cold	0	Ungrazed	1	10.6363	280	4055.5	5	13	11	0.35	0.797	3	14	0.85	0.148	0.945
2024	Cold	0	Ungrazed	1	10.6363	280	4055.5	5	11	7	0.31	0.455	1	10	0.75	0.031	0.486
2024	Cold	0	Ungrazed	2	10.6363	280	4055.5	3	15	6	0.35	0.599	1	15	0.78	0.05	0.649
2024	Cold	0	Ungrazed	2	10.6363	280	4055.5	4	12	8	0.45	0.566	1	16	0.98	0.079	0.645
2024	Cold	0	Ungrazed	2	10.6363	280	4055.5	1	6	10	0.4	0.38	1	9	0.7	0.021	0.401
2024	Cold	0	Ungrazed	2	10.6363	280	4055.5	3	8	6	0.41	0.242	2	26	0.96	0.152	0.394
2024	Cold	0	Ungrazed	2	10.6363	280	4055.5	2	8	12	0.35	0.602	2	13	0.9	0.106	0.708
2024	Cold	0	Ungrazed	2	10.6363	280	4055.5	2	12	7	0.34	0.506	4	12	0.6	0.155	0.661
2024	Cold	0	Ungrazed	2	10.6363	280	4055.5	8	19	5	0.4	0.743	1	20	0.59	0.038	0.781
2024	Cold	0	Ungrazed	2	10.6363	280	4055.5	5	13	10	0.34	0.737	1	18	1	0.088	0.825
2024	Cold	0	Ungrazed	3	10.6363	280	4055.5	4	12	8	0.4	0.566	1	26	0.97	0.107	0.673
2024	Cold	0	Ungrazed	3	10.6363	280	4055.5	4	10	9	0.44	0.524	3	25	0.83	0.177	0.701
2024	Cold	0	Ungrazed	3	10.6363	280	4055.5	2	7	7	0.37	0.251	2	17	0.75	0.097	0.348
2024	Cold	0	Ungrazed	3	10.6363	280	4055.5	3	7	5	0.42	0.131	1	25	0.66	0.062	0.193
2024	Cold	0	Ungrazed	3	10.6363	280	4055.5	3	11	7	0.42	0.455	2	19	0.81	0.111	0.566
2024	Cold	0	Ungrazed	3	10.6363	280	4055.5	4	8	10	0.42	0.482	3	18	0.9	0.167	0.649
2024	Cold	0	Ungrazed	3	10.6363	280	4055.5	2	10	7	0.4	0.404	2	24	0.85	0.131	0.535
2024	Cold	0	Ungrazed	3	10.6363	280	4055.5	4	16	10	0.4	0.89	2	20	0.84	0.118	1.008
2024	Cold	0	Ungrazed	3	10.6363	280	4055.5	5	15	8	0.46	0.719	1	26	0.82	0.087	0.806
2024	Warm	0	Ungrazed	1	10.6363	280	4055.5	3	11	8	0.4	0.515	2	13	1.08	0.13	0.645
2024	Warm	0	Ungrazed	1	10.6363	280	4055.5	2	8	7	0.33	0.302	2	11	0.79	0.085	0.387
2024	Warm	0	Ungrazed	1	10.6363	280	4055.5	2	7	5	0.35	0.131	1	15	0.84	0.058	0.189
2024	Warm	0	Ungrazed	1	10.6363	280	4055.5	5	17	10	0.35	0.941	4	17	0.63	0.173	1.114
2024	Warm	0	Ungrazed	1	10.6363	280	4055.5	8	28	10	0.44	1.502	1	30	0.92	0.112	1.614
2024	Warm	0	Ungrazed	1	10.6363	280	4055.5	5	13	11	0.35	0.797	3	14	0.85	0.148	0.945
2024	Warm	0	Ungrazed	1	10.6363	280	4055.5	5	11	7	0.31	0.455	1	10	0.75	0.031	0.486
2024	Warm	0	Ungrazed	2	10.6363	280	4055.5	3	15	6	0.35	0.599	1	15	0.78	0.05	0.649
2024	Warm	0	Ungrazed	2	10.6363	280	4055.5	4	12	8	0.45	0.566	1	16	0.98	0.079	0.645
2024	Warm	0	Ungrazed	2	10.6363	280	4055.5	1	6	10	0.4	0.38	1	9	0.7	0.021	0.401
2024	Warm	0	Ungrazed	2	10.6363	280	4055.5	3	8	6	0.41	0.242	2	26	0.96	0.152	0.394
2024	Warm	0	Ungrazed	2	10.6363	280	4055.5	2	8	12	0.35	0.602	2	13	0.9	0.106	0.708
2024	Warm	0	Ungrazed	2	10.6363	280	4055.5	2	12	7	0.34	0.506	4	12	0.6	0.155	0.661
2024	Warm	0	Ungrazed	2	10.6363	280	4055.5	8	19	5	0.4	0.743	1	20	0.59	0.038	0.781
2024	Warm	0	Ungrazed	2	10.6363	280	4055.5	5	13	10	0.34	0.737	1	18	1	0.088	0.825
2024	Warm	0	Ungrazed	3	10.6363	280	4055.5	4	12	8	0.4	0.566	1	26	0.97	0.107	0.673
2024	Warm	0	Ungrazed	3	10.6363	280	4055.5	4	10	9	0.44	0.524	3	25	0.83	0.177	0.701
2024	Warm	0	Ungrazed	3	10.6363	280	4055.5	2	7	7	0.37	0.251	2	17	0.75	0.097	0.348
2024	Warm	0	Ungrazed	3	10.6363	280	4055.5	3	7	5	0.42	0.131	1	25	0.66	0.062	0.193
2024	Warm	0	Ungrazed	3	10.6363	280	4055.5	3	11	7	0.42	0.455	2	19	0.81	0.111	0.566
2024	Warm	0	Ungrazed	3	10.6363	280	4055.5	4	8	10	0.42	0.482	3	18	0.9	0.167	0.649
2024	Warm	0	Ungrazed	3	10.6363	280	4055.5	2	10	7	0.4	0.404	2	24	0.85	0.131	0.535
2024	Warm	0	Ungrazed	3	10.6363	280	4055.5	4	16	10	0.4	0.89	2	20	0.84	0.118	1.008
2024	Warm	0	Ungrazed	3	10.6363	280	4055.5	5	15	8	0.46	0.719	1	26	0.82	0.087	0.806
2022	Cold	2.7	Light	1	10.4642	232.3	3915.7	4.5	12	5	0.32	0.348	2	25	0.83	0.234	0.582
2022	Cold	2.7	Light	1	10.4642	232.3	3915.7	1.2	8	6	0.31	0.403	1	21	0.7	0.114	0.517
2022	Cold	2.7	Light	1	10.4642	232.3	3915.7	1.9	8	6	0.3	0.271	2	18	0.81	0.172	0.443
2022	Cold	2.7	Light	1	10.4642	232.3	3915.7	2.1	7	5	0.34	0.262	1	29	0.82	0.132	0.394
2022	Cold	2.7	Light	2	10.4642	232.3	3915.7	0.8	7	8	0.36	0.284	1	22	0.73	0.118	0.402
2022	Cold	2.7	Light	2	10.4642	232.3	3915.7	1	10	6	0.25	0.175	1	19	0.54	0.036	0.211
2022	Cold	2.7	Light	2	10.4642	232.3	3915.7	1.8	18	8	0.32	0.606	1	18	0.66	0.159	0.765
2022	Cold	2.7	Light	3	10.4642	232.3	3915.7	2.5	23	6	0.34	0.755	1	28	0.76	0.128	0.883
2022	Cold	2.7	Light	3	10.4642	232.3	3915.7	4.5	30	8	0.3	0.995	1	20	1.09	0.145	1.14
2022	Cold	2.7	Light	3	10.4642	232.3	3915.7	3	18	8	0.39	0.764	1	23	0.66	0.074	0.838
2022	Warm	2.7	Light	1	10.4642	232.3	3915.7	2.8	15	6	0.4	0.836	1	29	1.03	0.288	1.124
2022	Warm	2.7	Light	1	10.4642	232.3	3915.7	3.5	14	7.5	0.36	0.384	1	17	1.09	0.165	0.549
2022	Warm	2.7	Light	1	10.4642	232.3	3915.7	3	13	11	0.42	0.613	1	14	0.82	0.085	0.698
2022	Warm	2.7	Light	1	10.4642	232.3	3915.7	2.2	10	8	0.4	0.465	2	15	0.83	0.137	0.602
2022	Warm	2.7	Light	2	10.4642	232.3	3915.7	2.4	20	7.5	0.34	0.399	1	24	1.11	0.183	0.582
2022	Warm	2.7	Light	2	10.4642	232.3	3915.7	3.7	18	12	0.35	1.165	2	18	0.73	0.141	1.306
2022	Warm	2.7	Light	2	10.4642	232.3	3915.7	1.8	20	5	0.39	0.382	3	10	0.71	0.177	0.559
2022	Warm	2.7	Light	3	10.4642	232.3	3915.7	2.2	25	9	0.41	0.552	1	18	0.94	0.122	0.674
2022	Warm	2.7	Light	3	10.4642	232.3	3915.7	6	36	20	0.49	0.982	5	7	0.95	0.428	1.41
2022	Warm	2.7	Light	3	10.4642	232.3	3915.7	5	20	7	0.36	0.889	4	20	1.02	0.388	1.277
2023	Cold	2.7	Light	1	9.74667	298	3531.5	2	15	13	0.29	1.583	3	5	0.95	0.502	2.085
2023	Cold	2.7	Light	1	9.74667	298	3531.5	1	8	12	0.55	0.363	1	30	0.93	0.233	0.596
2023	Cold	2.7	Light	1	9.74667	298	3531.5	3	10	11	0.65	0.725	1	36	0.79	0.051	0.776
2023	Cold	2.7	Light	1	9.74667	298	3531.5	2	12	11	0.56	1.114	1	35	0.94	0.218	1.332
2023	Cold	2.7	Light	1	9.74667	298	3531.5	1	10	8	0.59	0.694	1	41	1.12	0.19	0.884
2023	Cold	2.7	Light	1	9.74667	298	3531.5	1	12	8	0.58	0.767	1	28	0.75	0.147	0.914
2023	Cold	2.7	Light	2	9.74667	298	3531.5	3	20	10	0.46	0.842	1	45	1.13	0.203	1.045
2023	Cold	2.7	Light	2	9.74667	298	3531.5	3	16	10	0.68	0.757	1	48	1.08	0.253	1.01
2023	Cold	2.7	Light	2	9.74667	298	3531.5	3	20	12	0.57	1.598	2	36	0.95	0.342	1.94
2023	Cold	2.7	Light	2	9.74667	298	3531.5	2	21	13	0.51	1.526	2	38	0.98	0.328	1.854
2023	Cold	2.7	Light	2	9.74667	298	3531.5	4	22	9	0.45	1.936	2	40	0.81	0.323	2.259
2023	Cold	2.7	Light	2	9.74667	298	3531.5	4	25	13	0.53	1.413	1	34	0.83	0.141	1.554
2023	Cold	2.7	Light	3	9.74667	298	3531.5	6	25	20	0.58	4.058	1	61	1.18	0.262	4.32
2023	Cold	2.7	Light	3	9.74667	298	3531.5	8	35	14	0.56	5.192	2	60	1.22	0.678	5.87
2023	Cold	2.7	Light	3	9.74667	298	3531.5	7	30	20	0.68	4.104	1	55	1.05	0.181	4.285
2023	Cold	2.7	Light	3	9.74667	298	3531.5	12	20	10	0.53	2.226	3	43	0.9	0.328	2.554
2023	Cold	2.7	Light	3	9.74667	298	3531.5	7	25	11	0.74	2.333	1	39	0.99	0.166	2.499
2023	Cold	2.7	Light	3	9.74667	298	3531.5	6	18	13	0.36	1.273	1	34	1.03	0.143	1.416
2023	Warm	2.7	Light	1	9.74667	298	3531.5	2	10	10	0.61	0.748	1	35	1.07	0.056	0.804
2023	Warm	2.7	Light	1	9.74667	298	3531.5	2	7	12	0.42	0.638	3	37	0.8	0.282	0.92
2023	Warm	2.7	Light	1	9.74667	298	3531.5	4	14	8	0.65	0.854	1	33	0.89	0.018	0.872
2023	Warm	2.7	Light	1	9.74667	298	3531.5	1	9	9	0.46	0.447	1	31	0.86	0.066	0.513
2023	Warm	2.7	Light	1	9.74667	298	3531.5	1	9	11	0.54	0.718	4	28	0.77	0.315	1.033
2023	Warm	2.7	Light	1	9.74667	298	3531.5	2	7	13	0.58	0.724	2	36	0.73	0.091	0.815
2023	Warm	2.7	Light	2	9.74667	298	3531.5	4	18	15	0.49	2.214	4	46	0.98	0.424	2.638
2023	Warm	2.7	Light	2	9.74667	298	3531.5	3	20	15	0.48	1.824	5	45	1.04	0.799	2.623
2023	Warm	2.7	Light	2	9.74667	298	3531.5	4	18	15	0.62	1.169	2	45	1.16	0.294	1.463
2023	Warm	2.7	Light	2	9.74667	298	3531.5	2	21	11	0.48	2.067	8	35	0.78	0.755	2.822
2023	Warm	2.7	Light	2	9.74667	298	3531.5	7	18	12	0.53	1.586	5	47	1.25	0.727	2.313
2023	Warm	2.7	Light	2	9.74667	298	3531.5	7	21	11	0.47	1.212	2	48	0.88	0.161	1.373
2023	Warm	2.7	Light	3	9.74667	298	3531.5	9	20	12	0.37	1.139	4	34	0.77	0.28	1.419
2023	Warm	2.7	Light	3	9.74667	298	3531.5	7	25	15	0.49	4.232	5	46	0.82	0.53	4.762
2023	Warm	2.7	Light	3	9.74667	298	3531.5	6	12	12	0.69	1.341	4	42	1.04	0.466	1.807
2023	Warm	2.7	Light	3	9.74667	298	3531.5	5	11	7	0.43	0.755	1	30	0.73	0.052	0.807
2023	Warm	2.7	Light	3	9.74667	298	3531.5	5	14	10	0.51	1.401	1	44	0.79	0.088	1.489
2023	Warm	2.7	Light	3	9.74667	298	3531.5	6	10	16	0.56	1.363	6	32	1.18	0.799	2.162
2024	Cold	2.7	Light	1	10.6363	280	4055.5	4	15	6	0.3	0.532	1	23	0.7	0.063	0.595
2024	Cold	2.7	Light	1	10.6363	280	4055.5	2	11	9	0.33	0.566	1	13	0.67	0.039	0.605
2024	Cold	2.7	Light	1	10.6363	280	4055.5	1	8	7	0.38	0.073	2	16	0.6	0.108	0.181
2024	Cold	2.7	Light	1	10.6363	280	4055.5	4	9	10	0.33	0.522	2	14	0.75	0.127	0.649
2024	Cold	2.7	Light	1	10.6363	280	4055.5	1	7	7	0.39	0.001	1	18	0.81	0.071	0.072
2024	Cold	2.7	Light	1	10.6363	280	4055.5	2	8	9	0.38	0.317	2	15	0.66	0.115	0.432
2024	Cold	2.7	Light	1	10.6363	280	4055.5	2	7	8	0.4	0.112	1	17	0.82	0.07	0.182
2024	Cold	2.7	Light	1	10.6363	280	4055.5	2	8	7	0.48	0.073	2	30	0.93	0.186	0.259
2024	Cold	2.7	Light	1	10.6363	280	4055.5	4	21	7	0.35	1.152	1	20	0.96	0.098	1.25
2024	Cold	2.7	Light	1	10.6363	280	4055.5	10	30	9	0.4	2.143	1	16	0.63	0.039	2.182
2024	Cold	2.7	Light	1	10.6363	280	4055.5	11	35	13	0.34	3.046	4	31	0.85	0.323	3.369
2024	Cold	2.7	Light	1	10.6363	280	4055.5	8	18	13	0.4	1.635	3	13	0.79	0.205	1.84
2024	Cold	2.7	Light	1	10.6363	280	4055.5	6	16	6	0.38	0.615	2	33	0.96	0.197	0.812
2024	Cold	2.7	Light	1	10.6363	280	4055.5	9	31	9	0.39	2.226	6	15	0.85	0.438	2.664
2024	Cold	2.7	Light	1	10.6363	280	4055.5	7	18	11	0.43	1.391	2	18	1.02	0.177	1.568
2024	Cold	2.7	Light	1	10.6363	280	4055.5	6	9	16	0.41	1.254	2	34	0.98	0.202	1.456
2024	Cold	2.7	Light	1	10.6363	280	4055.5	6	12	13	0.33	1.137	3	22	0.8	0.224	1.361
2024	Cold	2.7	Light	1	10.6363	280	4055.5	5	11	11	0.41	0.81	2	17	0.79	0.139	0.949
2024	Cold	2.7	Light	1	10.6363	280	4055.5	7	13	7	0.31	0.488	2	13	1.16	0.188	0.676
2024	Cold	2.7	Light	1	10.6363	280	4055.5	7	12	8	0.41	0.527	1	20	1.18	0.132	0.659
2024	Cold	2.7	Light	2	10.6363	280	4055.5	4	11	10	0.45	0.688	1	30	1.04	0.13	0.818
2024	Cold	2.7	Light	2	10.6363	280	4055.5	2	6	10	0.4	0.273	3	18	0.9	0.232	0.505
2024	Cold	2.7	Light	2	10.6363	280	4055.5	3	11	11	0.31	0.81	1	17	0.94	0.089	0.899
2024	Cold	2.7	Light	2	10.6363	280	4055.5	2	7	10	0.41	0.356	1	21	0.94	0.097	0.453
2024	Cold	2.7	Light	2	10.6363	280	4055.5	4	13	12	0.37	1.098	1	20	0.52	0.03	1.128
2024	Cold	2.7	Light	2	10.6363	280	4055.5	2	9	8	0.36	0.278	1	25	1	0.114	0.392
2024	Cold	2.7	Light	2	10.6363	280	4055.5	3	13	13	0.43	1.22	1	14	0.69	0.044	1.264
2024	Cold	2.7	Light	2	10.6363	280	4055.5	2	6	8	0.39	0.029	1	16	0.87	0.076	0.105
2024	Cold	2.7	Light	2	10.6363	280	4055.5	4	12	12	0.42	1.015	1	20	0.93	0.093	1.108
2024	Cold	2.7	Light	2	10.6363	280	4055.5	3	20	8	0.43	1.191	2	20	0.65	0.123	1.314
2024	Cold	2.7	Light	2	10.6363	280	4055.5	6	16	11	0.35	1.225	1	23	0.91	0.096	1.321
2024	Cold	2.7	Light	2	10.6363	280	4055.5	11	26	14	0.42	2.421	2	17	0.99	0.17	2.591
2024	Cold	2.7	Light	2	10.6363	280	4055.5	5	22	9	0.48	1.479	2	21	0.84	0.155	1.634
2024	Cold	2.7	Light	2	10.6363	280	4055.5	5	25	8	0.37	1.606	2	30	1.12	0.215	1.821
2024	Cold	2.7	Light	2	10.6363	280	4055.5	6	17	14	0.46	1.674	1	14	0.83	0.066	1.74
2024	Cold	2.7	Light	2	10.6363	280	4055.5	7	16	8	0.4	0.859	1	9	0.81	0.053	0.912
2024	Cold	2.7	Light	2	10.6363	280	4055.5	6	15	12	0.4	1.264	1	17	0.92	0.086	1.35
2024	Cold	2.7	Light	3	10.6363	280	4055.5	4	10	8	0.36	0.361	3	25	0.85	0.237	0.598
2024	Cold	2.7	Light	3	10.6363	280	4055.5	3	8	7	0.36	0.073	5	12	1.03	0.387	0.46
2024	Cold	2.7	Light	3	10.6363	280	4055.5	2	6	11	0.42	0.395	3	12	1.11	0.252	0.647
2024	Cold	2.7	Light	3	10.6363	280	4055.5	3	12	3	0.44	0.001	3	21	0.81	0.223	0.224
2024	Cold	2.7	Light	3	10.6363	280	4055.5	2	8	4	0.48	0.001	3	21	0.69	0.205	0.206
2024	Cold	2.7	Light	3	10.6363	280	4055.5	2	9	6	0.37	0.034	1	16	0.83	0.07	0.104
2024	Cold	2.7	Light	3	10.6363	280	4055.5	1	8	6	0.38	0.001	1	24	0.87	0.092	0.093
2024	Cold	2.7	Light	3	10.6363	280	4055.5	2	6	6	0.32	0.001	1	11	0.75	0.048	0.049
2024	Cold	2.7	Light	3	10.6363	280	4055.5	3	9	11	0.3	0.644	1	13	1.15	0.113	0.757
2024	Cold	2.7	Light	3	10.6363	280	4055.5	3	12	9	0.31	0.649	1	13	1.19	0.12	0.769
2024	Cold	2.7	Light	3	10.6363	280	4055.5	2	7	6	0.38	0.001	2	11	0.85	0.137	0.138
2024	Cold	2.7	Light	3	10.6363	280	4055.5	3	15	7	0.34	0.654	8	11	1.07	0.612	1.266
2024	Cold	2.7	Light	3	10.6363	280	4055.5	3	7	5	0.38	0.001	1	16	0.98	0.093	0.094
2024	Cold	2.7	Light	3	10.6363	280	4055.5	2	7	5	0.5	0.001	1	11	0.69	0.038	0.039
2024	Cold	2.7	Light	3	10.6363	280	4055.5	4	10	5	0.43	0.001	2	12	0.98	0.159	0.16
2024	Cold	2.7	Light	3	10.6363	280	4055.5	3	8	6	0.43	0.001	1	19	1.13	0.122	0.123
2024	Cold	2.7	Light	3	10.6363	280	4055.5	8	21	9	0.32	1.396	3	9	1.03	0.234	1.63
2024	Cold	2.7	Light	3	10.6363	280	4055.5	5	16	8	0.31	0.859	1	12	1.05	0.096	0.955
2024	Cold	2.7	Light	3	10.6363	280	4055.5	6	30	13	0.41	2.631	1	15	0.96	0.088	2.719
2024	Cold	2.7	Light	3	10.6363	280	4055.5	7	31	8	0.5	2.104	1	13	1.07	0.101	2.205
2024	Cold	2.7	Light	3	10.6363	280	4055.5	13	15	10	0.39	1.02	2	19	0.82	0.148	1.168
2024	Cold	2.7	Light	3	10.6363	280	4055.5	5	11	6	0.38	0.2	3	14	0.66	0.187	0.387
2024	Cold	2.7	Light	3	10.6363	280	4055.5	5	8	6	0.44	0.001	1	20	1.05	0.112	0.113
2024	Warm	2.7	Light	1	10.6363	280	4055.5	4	14	11	0.4	1.018	1	17	0.87	0.05	1.068
2024	Warm	2.7	Light	1	10.6363	280	4055.5	2	9	6	0.31	0.001	1	15	0.85	0.031	0.032
2024	Warm	2.7	Light	1	10.6363	280	4055.5	4	7	7	0.34	0.162	1	19	0.83	0.048	0.21
2024	Warm	2.7	Light	1	10.6363	280	4055.5	4	19	10	0.35	1.088	6	19	1.15	0.461	1.549
2024	Warm	2.7	Light	1	10.6363	280	4055.5	5	18	9	0.43	1.154	1	33	1.14	0.129	1.284
2024	Warm	2.7	Light	1	10.6363	280	4055.5	8	23	11	0.44	1.799	1	20	0.73	0.059	1.857
2024	Warm	2.7	Light	1	10.6363	280	4055.5	5	24	9	0.31	1.236	14	23	0.84	1.007	2.243
2024	Warm	2.7	Light	1	10.6363	280	4055.5	7	20	10	0.3	1.221	6	24	0.78	0.431	1.652
2024	Warm	2.7	Light	1	10.6363	280	4055.5	9	22	7	0.31	1.18	1	19	0.8	0.074	1.254
2024	Warm	2.7	Light	1	10.6363	280	4055.5	6	16	7	0.35	0.768	1	10	1.07	0.081	0.849
2024	Warm	2.7	Light	1	10.6363	280	4055.5	9	16	4	0.35	0.663	3	18	0.87	0.228	0.891
2024	Warm	2.7	Light	1	10.6363	280	4055.5	15	28	7	0.37	1.961	3	21	0.94	0.283	2.244
2024	Warm	2.7	Light	2	10.6363	280	4055.5	3	8	5	0.47	0.217	1	17	1.01	0.066	0.284
2024	Warm	2.7	Light	2	10.6363	280	4055.5	2	5	8	0.42	0.188	2	15	0.81	0.097	0.285
2024	Warm	2.7	Light	2	10.6363	280	4055.5	2	15	10	0.39	0.839	7	18	0.97	0.491	1.33
2024	Warm	2.7	Light	2	10.6363	280	4055.5	2	15	10	0.41	0.877	8	19	0.91	0.556	1.433
2024	Warm	2.7	Light	2	10.6363	280	4055.5	1	7	7	0.32	0.001	1	17	1.05	0.06	0.061
2024	Warm	2.7	Light	2	10.6363	280	4055.5	2	10	8	0.36	0.333	3	11	0.86	0.17	0.503
2024	Warm	2.7	Light	2	10.6363	280	4055.5	2	8	8	0.39	0.287	3	10	0.83	0.164	0.45
2024	Warm	2.7	Light	2	10.6363	280	4055.5	2	10	13	0.33	0.745	5	14	0.84	0.318	1.063
2024	Warm	2.7	Light	2	10.6363	280	4055.5	2	6	8	0.4	0.202	3	10	0.95	0.182	0.384
2024	Warm	2.7	Light	2	10.6363	280	4055.5	2	8	3	0.32	0.001	2	15	0.9	0.111	0.112
2024	Warm	2.7	Light	2	10.6363	280	4055.5	2	7	6	0.33	0.001	1	8	0.8	0.01	0.011
2024	Warm	2.7	Light	2	10.6363	280	4055.5	4	20	10	0.32	1.082	12	20	1.13	0.895	1.977
2024	Warm	2.7	Light	2	10.6363	280	4055.5	4	20	10	0.34	1.12	12	13	0.9	0.846	1.966
2024	Warm	2.7	Light	2	10.6363	280	4055.5	4	16	5	0.3	0.366	2	13	1.07	0.147	0.513
2024	Warm	2.7	Light	2	10.6363	280	4055.5	14	25	10	0.34	1.97	2	25	1.03	0.225	2.196
2024	Warm	2.7	Light	2	10.6363	280	4055.5	6	20	7	0.36	0.995	3	18	0.83	0.204	1.198
2024	Warm	2.7	Light	2	10.6363	280	4055.5	8	21	8	0.38	1.297	2	13	0.62	0.101	1.398
2024	Warm	2.7	Light	2	10.6363	280	4055.5	6	20	11	0.3	1.256	2	24	0.96	0.163	1.418
2024	Warm	2.7	Light	2	10.6363	280	4055.5	5	18	8	0.38	0.964	5	11	1.07	0.367	1.331
2024	Warm	2.7	Light	2	10.6363	280	4055.5	5	30	12	0.32	1.849	18	19	0.94	1.305	3.154
2024	Warm	2.7	Light	2	10.6363	280	4055.5	5	29	7	0.32	1.327	19	12	0.8	1.343	2.67
2024	Warm	2.7	Light	2	10.6363	280	4055.5	8	20	6	0.33	0.961	1	12	0.92	0.074	1.035
2024	Warm	2.7	Light	2	10.6363	280	4055.5	14	26	7	0.32	1.702	4	20	0.88	0.338	2.04
2024	Warm	2.7	Light	2	10.6363	280	4055.5	10	13	6	0.29	0.638	2	25	1.1	0.212	0.85
2024	Warm	2.7	Light	2	10.6363	280	4055.5	8	15	9	0.43	1.175	5	20	0.86	0.37	1.545
2024	Warm	2.7	Light	2	10.6363	280	4055.5	5	9	7	0.41	0.46	3	14	0.72	0.172	0.632
2024	Warm	2.7	Light	3	10.6363	280	4055.5	3	9	8	0.35	0.321	2	10	0.63	0.066	0.386
2024	Warm	2.7	Light	3	10.6363	280	4055.5	2	6	7	0.32	0.001	1	20	1.12	0.083	0.084
2024	Warm	2.7	Light	3	10.6363	280	4055.5	3	11	15	0.38	1.14	3	25	1.01	0.226	1.367
2024	Warm	2.7	Light	3	10.6363	280	4055.5	4	20	10	0.39	1.217	8	28	1.02	0.603	1.819
2024	Warm	2.7	Light	3	10.6363	280	4055.5	7	16	8	0.31	0.844	4	21	0.99	0.313	1.157
2024	Warm	2.7	Light	3	10.6363	280	4055.5	8	30	10	0.33	1.857	5	23	0.76	0.36	2.217
2024	Warm	2.7	Light	3	10.6363	280	4055.5	15	35	10	0.29	2.453	5	27	0.98	0.445	2.899
2024	Warm	2.7	Light	3	10.6363	280	4055.5	10	35	11	0.35	2.368	14	26	1.14	1.091	3.459
2024	Warm	2.7	Light	3	10.6363	280	4055.5	12	32	11	0.3	2.234	9	27	1.12	0.739	2.973
2024	Warm	2.7	Light	3	10.6363	280	4055.5	11	20	9	0.34	1.439	10	19	1.08	0.784	2.224
2024	Warm	2.7	Light	3	10.6363	280	4055.5	7	16	6	0.35	0.733	6	20	0.9	0.442	1.175
2024	Warm	2.7	Light	3	10.6363	280	4055.5	11	20	9	0.39	1.536	7	21	0.84	0.532	2.068
2024	Warm	2.7	Light	3	10.6363	280	4055.5	10	20	10	0.4	1.59	2	20	0.9	0.171	1.76
2024	Warm	2.7	Light	3	10.6363	280	4055.5	5	18	12	0.4	1.379	4	27	1.07	0.325	1.703
2024	Warm	2.7	Light	3	10.6363	280	4055.5	11	30	10	0.39	2.15	4	20	0.65	0.283	2.432
2024	Warm	2.7	Light	3	10.6363	280	4055.5	7	15	9	0.41	1.078	2	17	0.89	0.145	1.223
2024	Warm	2.7	Light	3	10.6363	280	4055.5	5	13	9	0.45	0.933	1	21	1.01	0.086	1.019
2024	Warm	2.7	Light	3	10.6363	280	4055.5	5	15	10	0.38	0.996	2	23	0.65	0.106	1.102
2024	Warm	2.7	Light	3	10.6363	280	4055.5	7	15	6	0.45	0.873	2	20	0.63	0.109	0.982
2022	Cold	5.3	Moderate	1	10.4642	232.3	3915.7	1.8	12	7	0.37	0.701	1	23	0.64	0.126	0.827
2022	Cold	5.3	Moderate	1	10.4642	232.3	3915.7	1.9	12	5	0.39	0.546	2	26	0.71	0.278	0.824
2022	Cold	5.3	Moderate	1	10.4642	232.3	3915.7	2	13	6.5	0.21	0.403	1	22	0.96	0.271	0.674
2022	Cold	5.3	Moderate	1	10.4642	232.3	3915.7	2.8	12	6	0.35	0.349	1	17	1.03	0.19	0.539
2022	Cold	5.3	Moderate	2	10.4642	232.3	3915.7	1.7	11	7	0.23	0.233	1	30	0.94	0.2	0.433
2022	Cold	5.3	Moderate	2	10.4642	232.3	3915.7	1.6	16	9	0.38	0.542	1	18	0.65	0.137	0.679
2022	Cold	5.3	Moderate	2	10.4642	232.3	3915.7	7	20	15	0.31	1.486	2	20	0.67	0.253	1.739
2022	Cold	5.3	Moderate	3	10.4642	232.3	3915.7	5	18	9.5	0.22	0.669	1	19	0.79	0.163	0.832
2022	Cold	5.3	Moderate	3	10.4642	232.3	3915.7	7	20	5	0.31	0.717	1	18	0.75	0.123	0.84
2022	Cold	5.3	Moderate	3	10.4642	232.3	3915.7	4.8	18	6	0.3	0.497	1	19	0.72	0.185	0.682
2022	Warm	5.3	Moderate	1	10.4642	232.3	3915.7	4.5	15	10	0.45	0.548	2	32	0.92	0.329	0.877
2022	Warm	5.3	Moderate	1	10.4642	232.3	3915.7	2	20	7	0.41	0.313	1	18	0.92	0.174	0.487
2022	Warm	5.3	Moderate	1	10.4642	232.3	3915.7	2.5	21	8	0.51	0.722	1	15	0.94	0.246	0.968
2022	Warm	5.3	Moderate	1	10.4642	232.3	3915.7	2.2	18	11	0.42	0.75	1	22	0.81	0.185	0.935
2022	Warm	5.3	Moderate	2	10.4642	232.3	3915.7	2.2	16	5	0.36	0.421	1	24	1.21	0.258	0.679
2022	Warm	5.3	Moderate	2	10.4642	232.3	3915.7	3.3	30	11	0.47	0.983	2	22	0.89	0.477	1.46
2022	Warm	5.3	Moderate	2	10.4642	232.3	3915.7	7	25	8	0.29	0.935	3	20	1.2	0.366	1.301
2022	Warm	5.3	Moderate	3	10.4642	232.3	3915.7	6.5	28	8	0.43	1.815	2	19	1.08	0.298	2.113
2022	Warm	5.3	Moderate	3	10.4642	232.3	3915.7	15	50	12	0.38	4.569	1	25	0.93	0.176	4.745
2022	Warm	5.3	Moderate	3	10.4642	232.3	3915.7	9	45	13	0.39	4.276	2	20	0.85	0.156	4.432
2023	Cold	5.3	Moderate	1	9.74667	298	3531.5	3	8	6	0.54	0.138	1	35	1.22	0.17	0.308
2023	Cold	5.3	Moderate	1	9.74667	298	3531.5	2	10	12	0.69	0.531	1	46	1.11	0.327	0.858
2023	Cold	5.3	Moderate	1	9.74667	298	3531.5	2	10	12	0.56	0.452	1	21	0.89	0.283	0.735
2023	Cold	5.3	Moderate	1	9.74667	298	3531.5	1	15	12	0.53	0.846	1	50	1.1	0.366	1.212
2023	Cold	5.3	Moderate	1	9.74667	298	3531.5	2	12	7	0.57	0.291	1	43	1.27	0.306	0.597
2023	Cold	5.3	Moderate	1	9.74667	298	3531.5	1	11	8	0.57	0.357	2	34	0.85	0.336	0.693
2023	Cold	5.3	Moderate	2	9.74667	298	3531.5	3	20	14	0.61	1.486	1	44	1.03	0.318	1.804
2023	Cold	5.3	Moderate	2	9.74667	298	3531.5	3	20	13	0.4	1.162	4	43	0.68	0.597	1.759
2023	Cold	5.3	Moderate	2	9.74667	298	3531.5	2	17	7	0.35	0.763	4	35	0.74	0.496	1.259
2023	Cold	5.3	Moderate	2	9.74667	298	3531.5	4	25	9	0.53	1.473	4	42	0.89	0.624	2.097
2023	Cold	5.3	Moderate	2	9.74667	298	3531.5	5	18	10	0.65	1.384	3	47	1.01	0.513	1.897
2023	Cold	5.3	Moderate	2	9.74667	298	3531.5	7	25	10	0.56	2.608	6	36	1.2	0.909	3.517
2023	Cold	5.3	Moderate	3	9.74667	298	3531.5	5	20	10	0.45	1.277	3	38	1.15	0.409	1.686
2023	Cold	5.3	Moderate	3	9.74667	298	3531.5	6	16	8	0.56	1.02	4	28	0.78	0.389	1.409
2023	Cold	5.3	Moderate	3	9.74667	298	3531.5	9	18	7	0.41	0.74	4	37	0.82	0.487	1.227
2023	Cold	5.3	Moderate	3	9.74667	298	3531.5	9	20	7	0.51	1.345	1	38	1.02	0.621	1.966
2023	Cold	5.3	Moderate	3	9.74667	298	3531.5	8	18	10	0.29	0.755	2	40	1.15	0.373	1.128
2023	Cold	5.3	Moderate	3	9.74667	298	3531.5	6	13	6	0.52	1.119	1	26	0.94	0.243	1.362
2023	Warm	5.3	Moderate	1	9.74667	298	3531.5	1	10	5	0.46	0.561	4	25	1.1	0.43	0.991
2023	Warm	5.3	Moderate	1	9.74667	298	3531.5	1	7	5	0.73	0.077	2	26	0.87	0.138	0.215
2023	Warm	5.3	Moderate	1	9.74667	298	3531.5	2	10	13	0.57	0.916	1	40	0.93	0.091	1.007
2023	Warm	5.3	Moderate	1	9.74667	298	3531.5	1	15	12	0.7	1.774	4	48	1.39	0.507	2.281
2023	Warm	5.3	Moderate	1	9.74667	298	3531.5	3	7	13	0.68	1.49	5	35	1.02	0.374	1.864
2023	Warm	5.3	Moderate	1	9.74667	298	3531.5	2	10	14	0.63	1.359	2	39	0.96	0.19	1.549
2023	Warm	5.3	Moderate	2	9.74667	298	3531.5	1	11	10	0.7	0.775	1	38	1	0.158	0.933
2023	Warm	5.3	Moderate	2	9.74667	298	3531.5	3	15	10	0.55	2.011	9	35	1.12	0.913	2.924
2023	Warm	5.3	Moderate	2	9.74667	298	3531.5	3	12	10	0.69	1.309	3	45	1.35	0.33	1.639
2023	Warm	5.3	Moderate	2	9.74667	298	3531.5	4	13	9	0.66	1.233	2	41	1.06	0.274	1.507
2023	Warm	5.3	Moderate	2	9.74667	298	3531.5	3	14	10	0.59	1.465	2	42	1.21	0.322	1.787
2023	Warm	5.3	Moderate	2	9.74667	298	3531.5	3	20	18	0.6	4.104	8	45	1.37	1.004	5.108
2023	Warm	5.3	Moderate	3	9.74667	298	3531.5	8	16	13	0.73	2.353	2	30	1	0.136	2.489
2023	Warm	5.3	Moderate	3	9.74667	298	3531.5	8	20	10	0.81	3.715	2	44	1.13	0.354	4.069
2023	Warm	5.3	Moderate	3	9.74667	298	3531.5	6	20	10	0.61	1.605	2	34	1.1	0.277	1.882
2023	Warm	5.3	Moderate	3	9.74667	298	3531.5	8	30	8	0.55	2.305	4	45	1.08	0.548	2.853
2023	Warm	5.3	Moderate	3	9.74667	298	3531.5	10	24	9	0.63	2.211	4	36	1.23	0.425	2.636
2023	Warm	5.3	Moderate	3	9.74667	298	3531.5	13	17	10	0.67	1.996	3	42	1.06	0.405	2.401
2024	Cold	5.3	Moderate	1	10.6363	280	4055.5	2	6	7	0.37	0.001	1	16	0.8	0.065	0.066
2024	Cold	5.3	Moderate	1	10.6363	280	4055.5	3	8	8	0.36	0.195	1	9	0.5	0.005	0.2
2024	Cold	5.3	Moderate	1	10.6363	280	4055.5	3	10	15	0.38	1.215	1	17	0.97	0.093	1.308
2024	Cold	5.3	Moderate	1	10.6363	280	4055.5	3	10	6	0.43	0.117	2	19	0.81	0.146	0.263
2024	Cold	5.3	Moderate	1	10.6363	280	4055.5	4	7	8	0.37	0.112	1	14	1.08	0.105	0.217
2024	Cold	5.3	Moderate	1	10.6363	280	4055.5	6	30	15	0.43	2.875	3	22	1.03	0.259	3.134
2024	Cold	5.3	Moderate	1	10.6363	280	4055.5	7	29	11	0.44	2.304	4	36	1.01	0.357	2.661
2024	Cold	5.3	Moderate	1	10.6363	280	4055.5	13	41	12	0.52	3.422	2	18	1.14	0.195	3.617
2024	Cold	5.3	Moderate	1	10.6363	280	4055.5	8	18	11	0.42	1.391	1	20	0.85	0.081	1.472
2024	Cold	5.3	Moderate	1	10.6363	280	4055.5	10	20	10	0.43	1.435	1	14	0.8	0.061	1.496
2024	Cold	5.3	Moderate	1	10.6363	280	4055.5	6	20	8	0.43	1.191	2	30	0.93	0.186	1.377
2024	Cold	5.3	Moderate	1	10.6363	280	4055.5	7	20	10	0.38	1.435	6	33	0.89	0.48	1.915
2024	Cold	5.3	Moderate	1	10.6363	280	4055.5	6	15	8	0.37	0.776	1	25	1.07	0.124	0.9
2024	Cold	5.3	Moderate	1	10.6363	280	4055.5	5	10	12	0.41	0.849	1	24	1.07	0.122	0.971
2024	Cold	5.3	Moderate	1	10.6363	280	4055.5	10	14	12	0.51	1.181	2	22	1.03	0.186	1.367
2024	Cold	5.3	Moderate	1	10.6363	280	4055.5	3	7	7	0.38	0.001	1	13	0.96	0.084	0.085
2024	Cold	5.3	Moderate	1	10.6363	280	4055.5	1	8	9	0.34	0.317	2	20	0.61	0.117	0.434
2024	Cold	5.3	Moderate	1	10.6363	280	4055.5	10	30	13	0.37	2.631	4	12	0.85	0.286	2.917
2024	Cold	5.3	Moderate	1	10.6363	280	4055.5	13	42	10	0.42	3.261	3	25	1	0.261	3.522
2024	Cold	5.3	Moderate	1	10.6363	280	4055.5	5	26	15	0.43	2.543	1	17	0.81	0.069	2.612
2024	Cold	5.3	Moderate	1	10.6363	280	4055.5	7	11	8	0.48	0.444	1	18	1	0.1	0.544
2024	Cold	5.3	Moderate	2	10.6363	280	4055.5	3	8	6	0.3	0.001	1	16	0.58	0.031	0.032
2024	Cold	5.3	Moderate	2	10.6363	280	4055.5	2	7	7	0.42	0.001	1	12	0.85	0.065	0.066
2024	Cold	5.3	Moderate	2	10.6363	280	4055.5	4	10	7	0.33	0.239	2	21	1.07	0.19	0.429
2024	Cold	5.3	Moderate	2	10.6363	280	4055.5	1	6	5	0.38	0.001	1	11	0.66	0.034	0.035
2024	Cold	5.3	Moderate	2	10.6363	280	4055.5	2	13	11	0.36	0.976	1	14	0.86	0.071	1.047
2024	Cold	5.3	Moderate	2	10.6363	280	4055.5	3	10	15	0.32	1.215	4	13	0.93	0.3	1.515
2024	Cold	5.3	Moderate	2	10.6363	280	4055.5	3	12	13	0.43	1.137	2	23	1.3	0.23	1.367
2024	Cold	5.3	Moderate	2	10.6363	280	4055.5	10	21	8	0.33	1.274	4	33	1.17	0.376	1.65
2024	Cold	5.3	Moderate	2	10.6363	280	4055.5	6	25	12	0.37	2.094	4	15	0.85	0.291	2.385
2024	Cold	5.3	Moderate	2	10.6363	280	4055.5	5	11	10	0.33	0.688	2	30	0.94	0.188	0.876
2024	Cold	5.3	Moderate	2	10.6363	280	4055.5	3	10	9	0.52	0.483	1	14	1.18	0.12	0.603
2024	Cold	5.3	Moderate	2	10.6363	280	4055.5	3	7	10	0.39	0.356	1	10	0.92	0.072	0.428
2024	Cold	5.3	Moderate	2	10.6363	280	4055.5	4	7	7	0.42	0.001	1	14	0.69	0.044	0.045
2024	Cold	5.3	Moderate	2	10.6363	280	4055.5	3	9	8	0.4	0.278	2	27	1.15	0.214	0.492
2024	Cold	5.3	Moderate	2	10.6363	280	4055.5	3	16	10	0.49	1.103	1	8	1.01	0.082	1.185
2024	Cold	5.3	Moderate	2	10.6363	280	4055.5	5	21	13	0.32	1.884	1	10	0.94	0.075	1.959
2024	Cold	5.3	Moderate	2	10.6363	280	4055.5	5	22	11	0.33	1.723	4	16	1.05	0.324	2.047
2024	Cold	5.3	Moderate	2	10.6363	280	4055.5	10	18	8	0.33	1.025	1	17	1.03	0.103	1.128
2024	Cold	5.3	Moderate	2	10.6363	280	4055.5	11	28	11	0.39	2.221	3	26	1.01	0.264	2.485
2024	Cold	5.3	Moderate	2	10.6363	280	4055.5	5	25	8	0.38	1.606	5	24	1.23	0.441	2.047
2024	Cold	5.3	Moderate	2	10.6363	280	4055.5	5	8	8	0.43	0.195	2	15	0.82	0.14	0.335
2024	Cold	5.3	Moderate	2	10.6363	280	4055.5	8	13	11	0.43	0.976	1	12	1.03	0.093	1.069
2024	Cold	5.3	Moderate	3	10.6363	280	4055.5	2	6	11	0.35	0.395	2	19	0.98	0.172	0.567
2024	Cold	5.3	Moderate	3	10.6363	280	4055.5	2	7	9	0.39	0.234	1	13	0.79	0.058	0.292
2024	Cold	5.3	Moderate	3	10.6363	280	4055.5	3	6	8	0.43	0.029	2	15	0.79	0.135	0.164
2024	Cold	5.3	Moderate	3	10.6363	280	4055.5	3	6	7	0.37	0.001	2	15	0.83	0.141	0.142
2024	Cold	5.3	Moderate	3	10.6363	280	4055.5	2	7	7	0.38	0.001	1	14	1.15	0.115	0.116
2024	Cold	5.3	Moderate	3	10.6363	280	4055.5	4	10	5	0.39	0.001	1	16	0.83	0.07	0.071
2024	Cold	5.3	Moderate	3	10.6363	280	4055.5	4	9	13	0.42	0.888	2	17	0.9	0.156	1.044
2024	Cold	5.3	Moderate	3	10.6363	280	4055.5	3	8	9	0.36	0.317	2	11	0.66	0.107	0.424
2024	Cold	5.3	Moderate	3	10.6363	280	4055.5	4	21	13	0.43	1.884	9	20	1.39	0.752	2.636
2024	Cold	5.3	Moderate	3	10.6363	280	4055.5	6	20	8	0.45	1.191	5	28	1.01	0.415	1.606
2024	Cold	5.3	Moderate	3	10.6363	280	4055.5	8	17	12	0.45	1.43	7	16	1.15	0.56	1.99
2024	Cold	5.3	Moderate	3	10.6363	280	4055.5	5	12	11	0.44	0.893	6	14	0.91	0.446	1.339
2024	Cold	5.3	Moderate	3	10.6363	280	4055.5	5	15	13	0.42	1.386	3	14	0.89	0.222	1.608
2024	Cold	5.3	Moderate	3	10.6363	280	4055.5	6	9	12	0.39	0.766	3	18	1.15	0.27	1.036
2024	Cold	5.3	Moderate	3	10.6363	280	4055.5	3	11	8	0.35	0.444	4	18	0.89	0.303	0.747
2024	Cold	5.3	Moderate	3	10.6363	280	4055.5	2	8	8	0.4	0.195	2	10	0.51	0.082	0.277
2024	Cold	5.3	Moderate	3	10.6363	280	4055.5	3	12	5	0.37	0.161	2	16	0.79	0.137	0.298
2024	Cold	5.3	Moderate	3	10.6363	280	4055.5	3	11	8	0.4	0.444	3	13	0.66	0.185	0.629
2024	Cold	5.3	Moderate	3	10.6363	280	4055.5	2	9	7	0.4	0.156	1	13	0.95	0.083	0.239
2024	Cold	5.3	Moderate	3	10.6363	280	4055.5	3	8	8	0.44	0.195	1	10	0.8	0.054	0.249
2024	Cold	5.3	Moderate	3	10.6363	280	4055.5	3	10	7	0.38	0.239	1	16	0.97	0.091	0.33
2024	Cold	5.3	Moderate	3	10.6363	280	4055.5	3	9	8	0.43	0.278	3	20	1.04	0.257	0.535
2024	Cold	5.3	Moderate	3	10.6363	280	4055.5	4	8	7	0.46	0.073	1	13	0.82	0.062	0.135
2024	Cold	5.3	Moderate	3	10.6363	280	4055.5	4	28	9	0.42	1.977	4	16	0.88	0.298	2.275
2024	Cold	5.3	Moderate	3	10.6363	280	4055.5	6	20	8	0.37	1.191	1	21	1.06	0.115	1.306
2024	Cold	5.3	Moderate	3	10.6363	280	4055.5	9	30	7	0.4	1.899	2	22	0.83	0.155	2.054
2024	Cold	5.3	Moderate	3	10.6363	280	4055.5	7	22	14	0.46	2.089	4	20	0.86	0.303	2.392
2024	Cold	5.3	Moderate	3	10.6363	280	4055.5	13	30	7	0.42	1.899	1	11	0.79	0.054	1.953
2024	Cold	5.3	Moderate	3	10.6363	280	4055.5	5	15	6	0.42	0.532	1	18	1.01	0.102	0.634
2024	Warm	5.3	Moderate	1	10.6363	280	4055.5	3	9	6	0.3	0.037	1	15	0.63	0.007	0.044
2024	Warm	5.3	Moderate	1	10.6363	280	4055.5	16	33	10	0.42	2.658	4	29	0.91	0.372	3.03
2024	Warm	5.3	Moderate	1	10.6363	280	4055.5	10	25	10	0.36	1.773	2	16	0.83	0.152	1.925
2024	Warm	5.3	Moderate	1	10.6363	280	4055.5	12	21	5	0.41	1.309	1	10	0.82	0.079	1.388
2024	Warm	5.3	Moderate	1	10.6363	280	4055.5	9	25	5	0.38	1.282	15	19	0.89	1.105	2.387
2024	Warm	5.3	Moderate	1	10.6363	280	4055.5	8	35	7	0.42	2.008	3	20	0.63	0.188	2.196
2024	Warm	5.3	Moderate	1	10.6363	280	4055.5	12	25	6	0.37	1.534	3	21	0.91	0.259	1.793
2024	Warm	5.3	Moderate	1	10.6363	280	4055.5	8	17	9	0.39	1.203	2	22	0.83	0.151	1.353
2024	Warm	5.3	Moderate	1	10.6363	280	4055.5	10	24	6	0.33	1.287	1	22	0.86	0.095	1.383
2024	Warm	5.3	Moderate	1	10.6363	280	4055.5	10	21	7	0.3	1.168	2	12	0.59	0.107	1.274
2024	Warm	5.3	Moderate	1	10.6363	280	4055.5	6	12	10	0.43	0.995	5	20	0.93	0.368	1.364
2024	Warm	5.3	Moderate	1	10.6363	280	4055.5	6	6	5	0.39	0.137	1	11	0.8	0.04	0.177
2024	Warm	5.3	Moderate	1	10.6363	280	4055.5	2	8	6	0.54	0.387	1	22	1.01	0.069	0.456
2024	Warm	5.3	Moderate	1	10.6363	280	4055.5	2	7	5	0.4	0.001	1	10	0.79	0.012	0.013
2024	Warm	5.3	Moderate	1	10.6363	280	4055.5	2	15	6	0.47	0.616	1	18	0.83	0.033	0.65
2024	Warm	5.3	Moderate	1	10.6363	280	4055.5	3	12	6	0.29	0.173	1	12	0.6	0.008	0.181
2024	Warm	5.3	Moderate	1	10.6363	280	4055.5	3	16	10	0.42	1.007	1	18	0.83	0.04	1.047
2024	Warm	5.3	Moderate	1	10.6363	280	4055.5	9	20	14	0.53	2.157	1	23	0.89	0.096	2.253
2024	Warm	5.3	Moderate	1	10.6363	280	4055.5	6	25	10	0.3	1.422	3	16	0.84	0.201	1.623
2024	Warm	5.3	Moderate	1	10.6363	280	4055.5	7	25	5	0.36	1.126	1	20	0.82	0.067	1.193
2024	Warm	5.3	Moderate	1	10.6363	280	4055.5	8	30	12	0.29	1.968	7	31	1.15	0.581	2.55
2024	Warm	5.3	Moderate	1	10.6363	280	4055.5	10	14	9	0.38	1.145	2	29	0.95	0.195	1.341
2024	Warm	5.3	Moderate	1	10.6363	280	4055.5	5	8	10	0.38	0.632	1	22	1.03	0.091	0.724
2024	Warm	5.3	Moderate	2	10.6363	280	4055.5	3	8	5	0.35	0.001	3	19	1.19	0.243	0.244
2024	Warm	5.3	Moderate	2	10.6363	280	4055.5	2	12	9	0.3	0.416	4	15	1	0.272	0.688
2024	Warm	5.3	Moderate	2	10.6363	280	4055.5	3	12	5	0.37	0.233	2	12	0.92	0.115	0.348
2024	Warm	5.3	Moderate	2	10.6363	280	4055.5	6	23	12	0.32	1.544	13	19	0.76	0.92	2.464
2024	Warm	5.3	Moderate	2	10.6363	280	4055.5	10	18	4	0.48	1.076	1	23	1.11	0.137	1.212
2024	Warm	5.3	Moderate	2	10.6363	280	4055.5	9	25	10	0.42	1.829	12	25	1.15	0.939	2.768
2024	Warm	5.3	Moderate	2	10.6363	280	4055.5	13	30	10	0.33	2.152	2	16	0.66	0.144	2.296
2024	Warm	5.3	Moderate	2	10.6363	280	4055.5	9	21	7	0.34	1.185	1	16	1.03	0.105	1.29
2024	Warm	5.3	Moderate	2	10.6363	280	4055.5	14	35	9	0.38	2.473	4	15	0.82	0.319	2.792
2024	Warm	5.3	Moderate	2	10.6363	280	4055.5	14	36	10	0.36	2.581	6	22	0.96	0.499	3.08
2024	Warm	5.3	Moderate	2	10.6363	280	4055.5	16	35	7	0.38	2.403	5	20	0.97	0.437	2.84
2024	Warm	5.3	Moderate	2	10.6363	280	4055.5	10	24	7	0.34	1.4	8	15	0.88	0.594	1.994
2024	Warm	5.3	Moderate	2	10.6363	280	4055.5	7	28	13	0.4	2.111	18	20	0.81	1.299	3.41
2024	Warm	5.3	Moderate	2	10.6363	280	4055.5	3	15	8	0.35	0.633	3	21	0.94	0.208	0.841
2024	Warm	5.3	Moderate	2	10.6363	280	4055.5	1	6	4	0.4	0.001	1	10	0.56	0.008	0.009
2024	Warm	5.3	Moderate	2	10.6363	280	4055.5	3	18	4	0.38	0.47	1	11	0.87	0.033	0.503
2024	Warm	5.3	Moderate	2	10.6363	280	4055.5	8	45	12	0.3	2.768	4	22	1.26	0.364	3.131
2024	Warm	5.3	Moderate	2	10.6363	280	4055.5	7	25	7	0.32	1.237	5	29	1.17	0.429	1.666
2024	Warm	5.3	Moderate	2	10.6363	280	4055.5	11	40	9	0.34	2.479	2	25	1.04	0.208	2.688
2024	Warm	5.3	Moderate	2	10.6363	280	4055.5	9	25	6	0.31	1.242	1	16	0.81	0.07	1.312
2024	Warm	5.3	Moderate	2	10.6363	280	4055.5	5	16	6	0.43	0.768	1	13	0.76	0.032	0.8
2024	Warm	5.3	Moderate	2	10.6363	280	4055.5	10	40	8	0.41	2.461	2	13	1.04	0.18	2.641
2024	Warm	5.3	Moderate	2	10.6363	280	4055.5	10	20	5	0.42	1.158	1	13	1.22	0.135	1.294
2024	Warm	5.3	Moderate	2	10.6363	280	4055.5	8	20	10	0.38	1.433	1	19	0.86	0.077	1.511
2024	Warm	5.3	Moderate	2	10.6363	280	4055.5	5	15	5	0.25	0.277	1	12	0.82	0.039	0.316
2024	Warm	5.3	Moderate	3	10.6363	280	4055.5	4	8	7	0.34	0.214	1	16	0.82	0.041	0.255
2024	Warm	5.3	Moderate	3	10.6363	280	4055.5	3	12	8	0.33	0.438	1	15	0.84	0.036	0.474
2024	Warm	5.3	Moderate	3	10.6363	280	4055.5	3	12	6	0.39	0.366	1	12	0.88	0.036	0.402
2024	Warm	5.3	Moderate	3	10.6363	280	4055.5	2	9	6	0.36	0.093	1	14	0.84	0.028	0.12
2024	Warm	5.3	Moderate	3	10.6363	280	4055.5	2	11	10	0.3	0.458	5	13	0.66	0.288	0.745
2024	Warm	5.3	Moderate	3	10.6363	280	4055.5	2	10	8	0.33	0.275	5	9	0.61	0.272	0.547
2024	Warm	5.3	Moderate	3	10.6363	280	4055.5	5	21	8	0.36	1.082	6	21	0.92	0.435	1.517
2024	Warm	5.3	Moderate	3	10.6363	280	4055.5	7	20	9	0.37	1.261	13	23	1.06	0.981	2.242
2024	Warm	5.3	Moderate	3	10.6363	280	4055.5	14	18	9	0.38	1.589	8	18	1.1	0.659	2.248
2024	Warm	5.3	Moderate	3	10.6363	280	4055.5	13	35	8	0.36	2.282	10	20	1.05	0.794	3.076
2024	Warm	5.3	Moderate	3	10.6363	280	4055.5	9	30	11	0.45	2.241	1	10	0.79	0.056	2.297
2024	Warm	5.3	Moderate	3	10.6363	280	4055.5	7	16	9	0.41	1.13	2	13	0.89	0.137	1.267
2024	Warm	5.3	Moderate	3	10.6363	280	4055.5	7	10	5	0.36	0.346	1	10	0.89	0.059	0.405
2024	Warm	5.3	Moderate	3	10.6363	280	4055.5	10	15	7	0.36	0.971	3	17	0.82	0.225	1.196
2024	Warm	5.3	Moderate	3	10.6363	280	4055.5	6	15	14	0.37	1.412	6	24	0.64	0.403	1.815
2024	Warm	5.3	Moderate	3	10.6363	280	4055.5	2	14	6	0.43	0.487	1	14	0.88	0.034	0.521
2024	Warm	5.3	Moderate	3	10.6363	280	4055.5	1	8	8	0.36	0.17	2	15	0.83	0.094	0.264
2024	Warm	5.3	Moderate	3	10.6363	280	4055.5	3	12	5	0.35	0.195	1	12	0.79	0.022	0.217
2024	Warm	5.3	Moderate	3	10.6363	280	4055.5	4	10	6	0.27	0.09	1	16	1.1	0.085	0.175
2024	Warm	5.3	Moderate	3	10.6363	280	4055.5	3	18	5	0.28	0.372	4	15	1.08	0.291	0.663
2024	Warm	5.3	Moderate	3	10.6363	280	4055.5	4	18	7	0.33	0.715	1	14	1.01	0.067	0.782
2024	Warm	5.3	Moderate	3	10.6363	280	4055.5	8	36	9	0.32	2.056	12	15	1.19	0.92	2.976
2024	Warm	5.3	Moderate	3	10.6363	280	4055.5	7	22	6	0.34	1.025	2	14	1.07	0.167	1.193
2024	Warm	5.3	Moderate	3	10.6363	280	4055.5	5	20	8	0.44	1.184	1	12	1.02	0.071	1.254
2024	Warm	5.3	Moderate	3	10.6363	280	4055.5	6	7	9	0.33	0.449	1	10	0.53	0.008	0.457
2022	Cold	8.7	Heavy	1	10.4642	232.3	3915.7	1.2	11	8	0.33	0.308	1	26	0.71	0.19	0.498
2022	Cold	8.7	Heavy	1	10.4642	232.3	3915.7	1	8	5	0.26	0.142	1	22	0.73	0.216	0.358
2022	Cold	8.7	Heavy	1	10.4642	232.3	3915.7	3.4	14	7	0.23	0.411	1	20	0.62	0.202	0.613
2022	Cold	8.7	Heavy	1	10.4642	232.3	3915.7	1.5	7	8	0.32	0.221	1	21	0.83	0.175	0.396
2022	Cold	8.7	Heavy	2	10.4642	232.3	3915.7	2.8	12	7	0.29	0.26	1	17	1.01	0.144	0.404
2022	Cold	8.7	Heavy	2	10.4642	232.3	3915.7	1.6	8	9	0.34	0.259	3	19	0.52	0.31	0.569
2022	Cold	8.7	Heavy	2	10.4642	232.3	3915.7	1.3	9	5	0.26	0.209	1	26	0.68	0.212	0.421
2022	Cold	8.7	Heavy	3	10.4642	232.3	3915.7	3.3	16	8	0.27	0.556	4	19	0.52	0.382	0.938
2022	Cold	8.7	Heavy	3	10.4642	232.3	3915.7	7	24	8.5	0.33	1.073	1	23	0.88	0.257	1.33
2022	Cold	8.7	Heavy	3	10.4642	232.3	3915.7	5	18	7	0.35	0.215	1	18	0.97	0.17	0.385
2022	Warm	8.7	Heavy	1	10.4642	232.3	3915.7	1.8	15	6.5	0.39	0.373	1	32	0.83	0.263	0.636
2022	Warm	8.7	Heavy	1	10.4642	232.3	3915.7	1.4	12	7	0.37	0.256	1	20	0.89	0.204	0.46
2022	Warm	8.7	Heavy	1	10.4642	232.3	3915.7	1.5	11	4	0.26	0.227	1	20	0.84	0.108	0.335
2022	Warm	8.7	Heavy	1	10.4642	232.3	3915.7	4	14	8	0.42	0.575	1	20	0.56	0.093	0.668
2022	Warm	8.7	Heavy	2	10.4642	232.3	3915.7	1.8	10	7.5	0.36	0.497	1	17	1.02	0.127	0.624
2022	Warm	8.7	Heavy	2	10.4642	232.3	3915.7	3	20	6	0.45	0.375	2	15	0.74	0.201	0.576
2022	Warm	8.7	Heavy	2	10.4642	232.3	3915.7	2.2	16	4.5	0.26	0.3	1	23	0.76	0.145	0.445
2022	Warm	8.7	Heavy	3	10.4642	232.3	3915.7	3.8	30	8	0.36	2.153	1	20	0.81	0.155	2.308
2022	Warm	8.7	Heavy	3	10.4642	232.3	3915.7	3.8	22	7	0.37	1.362	3	24	0.8	0.332	1.694
2022	Warm	8.7	Heavy	3	10.4642	232.3	3915.7	8	40	7.5	0.35	1.62	1	28	1.21	0.253	1.873
2023	Cold	8.7	Heavy	1	9.74667	298	3531.5	1	7	8	0.43	0.267	1	30	0.95	0.028	0.295
2023	Cold	8.7	Heavy	1	9.74667	298	3531.5	4	10	9	0.57	0.488	1	42	1.05	0.18	0.668
2023	Cold	8.7	Heavy	1	9.74667	298	3531.5	1	7	5	0.28	0.106	1	35	0.97	0.028	0.134
2023	Cold	8.7	Heavy	1	9.74667	298	3531.5	2	8	10	0.69	0.296	1	36	0.85	0.107	0.403
2023	Cold	8.7	Heavy	1	9.74667	298	3531.5	3	8	9	0.55	0.28	3	51	1.07	0.404	0.684
2023	Cold	8.7	Heavy	1	9.74667	298	3531.5	3	12	9	0.42	0.37	3	34	0.87	0.248	0.618
2023	Cold	8.7	Heavy	2	9.74667	298	3531.5	1	11	5	0.31	0.284	2	25	0.69	0.126	0.41
2023	Cold	8.7	Heavy	2	9.74667	298	3531.5	3	15	9	0.59	0.749	1	32	0.81	0.109	0.858
2023	Cold	8.7	Heavy	2	9.74667	298	3531.5	2	11	6	0.39	0.278	2	33	0.87	0.219	0.497
2023	Cold	8.7	Heavy	2	9.74667	298	3531.5	4	12	11	0.57	0.664	1	44	0.94	0.144	0.808
2023	Cold	8.7	Heavy	2	9.74667	298	3531.5	1	9	8	0.49	0.539	1	38	0.84	0.047	0.586
2023	Cold	8.7	Heavy	2	9.74667	298	3531.5	4	16	8	0.59	0.77	1	27	0.97	0.068	0.838
2023	Cold	8.7	Heavy	3	9.74667	298	3531.5	8	18	9	0.56	1.269	3	42	0.93	0.317	1.586
2023	Cold	8.7	Heavy	3	9.74667	298	3531.5	6	20	10	0.46	0.862	1	30	0.81	0.017	0.879
2023	Cold	8.7	Heavy	3	9.74667	298	3531.5	11	20	10	0.46	1.139	3	40	1.14	0.335	1.474
2023	Cold	8.7	Heavy	3	9.74667	298	3531.5	9	25	10	0.34	2.253	1	20	0.77	0.054	2.307
2023	Cold	8.7	Heavy	3	9.74667	298	3531.5	6	12	7	0.62	0.631	1	48	1.08	0.234	0.865
2023	Cold	8.7	Heavy	3	9.74667	298	3531.5	7	13	8	0.59	0.896	2	60	1.1	0.439	1.335
2023	Warm	8.7	Heavy	1	9.74667	298	3531.5	1	9	12	0.74	1.255	1	36	1.27	0.191	1.446
2023	Warm	8.7	Heavy	1	9.74667	298	3531.5	2	9	10	0.56	1.628	2	36	0.94	0.173	1.801
2023	Warm	8.7	Heavy	1	9.74667	298	3531.5	1	9	12	0.37	0.542	1	46	1.04	0.159	0.701
2023	Warm	8.7	Heavy	1	9.74667	298	3531.5	1	8	10	0.42	0.545	1	34	0.8	0.084	0.629
2023	Warm	8.7	Heavy	1	9.74667	298	3531.5	3	12	10	0.62	0.667	2	34	1.06	0.22	0.887
2023	Warm	8.7	Heavy	1	9.74667	298	3531.5	1	10	6	0.61	0.362	2	32	0.86	0.219	0.581
2023	Warm	8.7	Heavy	2	9.74667	298	3531.5	2	11	9	0.52	0.781	3	34	0.74	0.411	1.192
2023	Warm	8.7	Heavy	2	9.74667	298	3531.5	3	9	12	0.54	2.645	3	35	1.14	0.306	2.951
2023	Warm	8.7	Heavy	2	9.74667	298	3531.5	4	10	7	0.59	1.963	5	37	1.22	0.586	2.549
2023	Warm	8.7	Heavy	2	9.74667	298	3531.5	3	12	6	0.6	0.943	4	40	1.13	0.349	1.292
2023	Warm	8.7	Heavy	2	9.74667	298	3531.5	3	10	10	0.64	1.164	1	30	0.9	0.024	1.188
2023	Warm	8.7	Heavy	2	9.74667	298	3531.5	4	25	11	0.56	1.846	2	38	1.05	0.184	2.03
2023	Warm	8.7	Heavy	3	9.74667	298	3531.5	6	25	12	0.49	2.212	4	34	1.19	0.511	2.723
2023	Warm	8.7	Heavy	3	9.74667	298	3531.5	10	18	15	0.56	2.523	2	43	1.31	0.36	2.883
2023	Warm	8.7	Heavy	3	9.74667	298	3531.5	12	20	9	0.53	1.645	2	40	0.98	0.273	1.918
2023	Warm	8.7	Heavy	3	9.74667	298	3531.5	9	18	15	0.64	1.88	8	40	1.1	1.031	2.911
2023	Warm	8.7	Heavy	3	9.74667	298	3531.5	13	22	10	0.69	0.72	2	44	0.89	0.448	1.168
2023	Warm	8.7	Heavy	3	9.74667	298	3531.5	7	15	12	0.49	1.62	3	48	1.39	0.683	2.303
2024	Cold	8.7	Heavy	1	10.6363	280	4055.5	4	7	8	0.42	0.112	1	18	0.88	0.081	0.193
2024	Cold	8.7	Heavy	1	10.6363	280	4055.5	4	9	12	0.41	0.766	1	16	0.82	0.068	0.834
2024	Cold	8.7	Heavy	1	10.6363	280	4055.5	2	7	9	0.46	0.234	2	19	1.14	0.197	0.431
2024	Cold	8.7	Heavy	1	10.6363	280	4055.5	2	10	9	0.43	0.483	2	20	1.01	0.179	0.662
2024	Cold	8.7	Heavy	1	10.6363	280	4055.5	1	5	5	0.41	0.001	1	17	0.79	0.066	0.067
2024	Cold	8.7	Heavy	1	10.6363	280	4055.5	3	8	10	0.44	0.439	2	14	1.12	0.184	0.623
2024	Cold	8.7	Heavy	1	10.6363	280	4055.5	4	8	9	0.42	0.317	1	20	0.85	0.081	0.398
2024	Cold	8.7	Heavy	1	10.6363	280	4055.5	2	9	9	0.44	0.4	1	10	0.96	0.078	0.478
2024	Cold	8.7	Heavy	1	10.6363	280	4055.5	2	8	6	0.33	0.001	3	16	1.18	0.271	0.272
2024	Cold	8.7	Heavy	1	10.6363	280	4055.5	1	8	7	0.39	0.073	1	13	0.86	0.069	0.142
2024	Cold	8.7	Heavy	1	10.6363	280	4055.5	1	6	10	0.41	0.273	2	14	0.88	0.147	0.42
2024	Cold	8.7	Heavy	1	10.6363	280	4055.5	3	5	8	0.32	0.001	1	10	0.56	0.016	0.017
2024	Cold	8.7	Heavy	1	10.6363	280	4055.5	3	11	8	0.37	0.444	3	14	0.89	0.222	0.666
2024	Cold	8.7	Heavy	1	10.6363	280	4055.5	3	10	7	0.35	0.239	1	18	0.85	0.077	0.316
2024	Cold	8.7	Heavy	1	10.6363	280	4055.5	4	16	11	0.42	1.225	1	13	0.85	0.067	1.292
2024	Cold	8.7	Heavy	1	10.6363	280	4055.5	3	16	13	0.37	1.469	2	18	0.9	0.158	1.627
2024	Cold	8.7	Heavy	1	10.6363	280	4055.5	5	16	6	0.41	0.615	1	12	0.96	0.082	0.697
2024	Cold	8.7	Heavy	1	10.6363	280	4055.5	7	25	10	0.43	1.85	5	19	0.83	0.37	2.22
2024	Cold	8.7	Heavy	1	10.6363	280	4055.5	9	30	9	0.46	2.143	3	21	0.92	0.24	2.383
2024	Cold	8.7	Heavy	1	10.6363	280	4055.5	9	24	7	0.39	1.401	4	16	0.86	0.295	1.696
2024	Cold	8.7	Heavy	1	10.6363	280	4055.5	7	11	14	0.41	1.176	1	13	1.12	0.109	1.285
2024	Cold	8.7	Heavy	1	10.6363	280	4055.5	9	15	8	0.39	0.776	3	18	1.03	0.252	1.028
2024	Cold	8.7	Heavy	1	10.6363	280	4055.5	7	9	7	0.39	0.156	1	18	0.87	0.08	0.236
2024	Cold	8.7	Heavy	1	10.6363	280	4055.5	10	10	10	0.29	0.605	3	17	0.79	0.213	0.818
2024	Cold	8.7	Heavy	2	10.6363	280	4055.5	4	8	6	0.36	0.001	2	16	1.07	0.18	0.181
2024	Cold	8.7	Heavy	2	10.6363	280	4055.5	3	8	10	0.42	0.439	1	12	0.99	0.087	0.526
2024	Cold	8.7	Heavy	2	10.6363	280	4055.5	3	7	7	0.36	0.001	2	12	0.79	0.129	0.13
2024	Cold	8.7	Heavy	2	10.6363	280	4055.5	3	8	8	0.38	0.195	1	14	0.96	0.086	0.281
2024	Cold	8.7	Heavy	2	10.6363	280	4055.5	3	7	8	0.4	0.112	3	20	0.85	0.228	0.34
2024	Cold	8.7	Heavy	2	10.6363	280	4055.5	3	12	7	0.4	0.405	1	13	0.85	0.067	0.472
2024	Cold	8.7	Heavy	2	10.6363	280	4055.5	4	15	12	0.4	1.264	3	23	0.92	0.244	1.508
2024	Cold	8.7	Heavy	2	10.6363	280	4055.5	4	12	12	0.37	1.015	1	14	0.91	0.078	1.093
2024	Cold	8.7	Heavy	2	10.6363	280	4055.5	3	8	6	0.42	0.001	1	11	0.88	0.068	0.069
2024	Cold	8.7	Heavy	2	10.6363	280	4055.5	9	20	10	0.37	1.435	4	19	0.87	0.302	1.737
2024	Cold	8.7	Heavy	2	10.6363	280	4055.5	7	21	11	0.38	1.64	1	19	0.86	0.08	1.72
2024	Cold	8.7	Heavy	2	10.6363	280	4055.5	5	17	7	0.38	0.82	1	16	0.65	0.042	0.862
2024	Cold	8.7	Heavy	2	10.6363	280	4055.5	5	11	7	0.32	0.322	2	17	0.89	0.155	0.477
2024	Cold	8.7	Heavy	2	10.6363	280	4055.5	8	13	8	0.42	0.61	3	18	0.98	0.244	0.854
2024	Cold	8.7	Heavy	2	10.6363	280	4055.5	10	15	4	0.41	0.288	1	12	0.88	0.07	0.358
2024	Cold	8.7	Heavy	2	10.6363	280	4055.5	5	10	6	0.4	0.117	5	17	0.8	0.361	0.478
2024	Cold	8.7	Heavy	2	10.6363	280	4055.5	5	11	8	0.43	0.444	1	16	0.91	0.082	0.526
2024	Cold	8.7	Heavy	3	10.6363	280	4055.5	4	9	8	0.34	0.278	2	26	0.88	0.171	0.449
2024	Cold	8.7	Heavy	3	10.6363	280	4055.5	2	6	6	0.44	0.001	2	15	1.01	0.169	0.17
2024	Cold	8.7	Heavy	3	10.6363	280	4055.5	4	11	7	0.33	0.322	4	13	0.86	0.289	0.611
2024	Cold	8.7	Heavy	3	10.6363	280	4055.5	4	11	6	0.42	0.2	1	22	1.06	0.117	0.317
2024	Cold	8.7	Heavy	3	10.6363	280	4055.5	1	7	5	0.53	0.001	1	11	0.52	0.012	0.013
2024	Cold	8.7	Heavy	3	10.6363	280	4055.5	1	7	7	0.4	0.001	2	12	0.81	0.132	0.133
2024	Cold	8.7	Heavy	3	10.6363	280	4055.5	2	8	9	0.37	0.317	2	18	0.96	0.167	0.484
2024	Cold	8.7	Heavy	3	10.6363	280	4055.5	3	9	8	0.44	0.278	1	29	0.94	0.112	0.39
2024	Cold	8.7	Heavy	3	10.6363	280	4055.5	3	11	8	0.5	0.444	1	27	0.93	0.107	0.551
2024	Cold	8.7	Heavy	3	10.6363	280	4055.5	2	8	5	0.46	0.001	1	22	1.01	0.109	0.11
2024	Cold	8.7	Heavy	3	10.6363	280	4055.5	3	10	6	0.44	0.117	5	11	0.63	0.323	0.44
2024	Cold	8.7	Heavy	3	10.6363	280	4055.5	2	7	6	0.42	0.001	1	10	0.68	0.035	0.036
2024	Cold	8.7	Heavy	3	10.6363	280	4055.5	3	11	5	0.38	0.078	1	7	1.06	0.088	0.166
2024	Cold	8.7	Heavy	3	10.6363	280	4055.5	3	8	6	0.37	0.001	2	9	0.95	0.148	0.149
2024	Cold	8.7	Heavy	3	10.6363	280	4055.5	4	9	6	0.37	0.034	1	13	0.83	0.064	0.098
2024	Cold	8.7	Heavy	3	10.6363	280	4055.5	5	16	5	0.43	0.493	3	24	1.04	0.265	0.758
2024	Cold	8.7	Heavy	3	10.6363	280	4055.5	7	17	6	0.44	0.698	1	28	0.98	0.116	0.814
2024	Cold	8.7	Heavy	3	10.6363	280	4055.5	5	7	5	0.41	0.001	1	9	0.66	0.03	0.031
2024	Warm	8.7	Heavy	1	10.6363	280	4055.5	2	15	10	0.4	0.858	6	13	0.95	0.406	1.264
2024	Warm	8.7	Heavy	1	10.6363	280	4055.5	3	15	10	0.37	0.859	5	16	0.86	0.331	1.19
2024	Warm	8.7	Heavy	1	10.6363	280	4055.5	3	10	8	0.29	0.257	4	18	0.96	0.278	0.535
2024	Warm	8.7	Heavy	1	10.6363	280	4055.5	1	10	8	0.36	0.274	1	19	0.95	0.048	0.322
2024	Warm	8.7	Heavy	1	10.6363	280	4055.5	2	13	6	0.33	0.243	1	15	0.92	0.042	0.285
2024	Warm	8.7	Heavy	1	10.6363	280	4055.5	1	8	7	0.38	0.114	1	20	0.9	0.042	0.156
2024	Warm	8.7	Heavy	1	10.6363	280	4055.5	3	16	10	0.33	0.834	1	17	0.95	0.057	0.891
2024	Warm	8.7	Heavy	1	10.6363	280	4055.5	11	25	7	0.42	1.665	1	27	1.06	0.143	1.808
2024	Warm	8.7	Heavy	1	10.6363	280	4055.5	7	24	7	0.38	1.3	3	20	0.89	0.223	1.523
2024	Warm	8.7	Heavy	1	10.6363	280	4055.5	5	16	8	0.33	0.764	3	17	0.83	0.195	0.96
2024	Warm	8.7	Heavy	1	10.6363	280	4055.5	7	16	5	0.39	0.716	1	11	0.86	0.056	0.772
2024	Warm	8.7	Heavy	1	10.6363	280	4055.5	8	18	6	0.28	0.761	1	14	0.81	0.06	0.821
2024	Warm	8.7	Heavy	1	10.6363	280	4055.5	5	10	7	0.36	0.416	2	11	0.95	0.13	0.546
2024	Warm	8.7	Heavy	2	10.6363	280	4055.5	3	12	8	0.33	0.438	1	20	0.91	0.056	0.494
2024	Warm	8.7	Heavy	2	10.6363	280	4055.5	2	10	7	0.43	0.373	1	13	0.6	0.007	0.381
2024	Warm	8.7	Heavy	2	10.6363	280	4055.5	1	8	7	0.43	0.21	2	19	0.94	0.119	0.33
2024	Warm	8.7	Heavy	2	10.6363	280	4055.5	2	8	11	0.26	0.319	2	23	0.82	0.114	0.433
2024	Warm	8.7	Heavy	2	10.6363	280	4055.5	2	14	6	0.36	0.353	2	25	1.05	0.154	0.507
2024	Warm	8.7	Heavy	2	10.6363	280	4055.5	3	11	7	0.34	0.311	1	19	1.09	0.083	0.394
2024	Warm	8.7	Heavy	2	10.6363	280	4055.5	1	6	6	0.36	0.001	2	13	1.04	0.124	0.125
2024	Warm	8.7	Heavy	2	10.6363	280	4055.5	1	7	7	0.36	0.024	1	10	0.55	0.008	0.032
2024	Warm	8.7	Heavy	2	10.6363	280	4055.5	2	8	6	0.4	0.118	1	9	0.81	0.013	0.131
2024	Warm	8.7	Heavy	2	10.6363	280	4055.5	2	10	7	0.41	0.335	1	16	0.9	0.041	0.376
2024	Warm	8.7	Heavy	2	10.6363	280	4055.5	3	10	10	0.34	0.541	1	20	0.9	0.054	0.596
2024	Warm	8.7	Heavy	2	10.6363	280	4055.5	8	24	10	0.32	1.526	7	26	1.03	0.553	2.079
2024	Warm	8.7	Heavy	2	10.6363	280	4055.5	10	22	9	0.32	1.446	1	12	0.99	0.097	1.543
2024	Warm	8.7	Heavy	3	10.6363	280	4055.5	2	11	13	0.36	0.855	1	8	0.84	0.016	0.871
2024	Warm	8.7	Heavy	3	10.6363	280	4055.5	3	16	6	0.39	0.574	1	16	0.91	0.049	0.622
2024	Warm	8.7	Heavy	3	10.6363	280	4055.5	4	21	6	0.38	0.873	2	20	0.8	0.118	0.991
2024	Warm	8.7	Heavy	3	10.6363	280	4055.5	7	20	7	0.3	0.939	2	13	1.1	0.17	1.109
2024	Warm	8.7	Heavy	3	10.6363	280	4055.5	5	20	17	0.33	1.818	1	7	0.84	0.033	1.851
2024	Warm	8.7	Heavy	3	10.6363	280	4055.5	5	25	10	0.27	1.305	4	25	0.98	0.307	1.612
2024	Warm	8.7	Heavy	3	10.6363	280	4055.5	7	22	10	0.34	1.401	7	25	1.01	0.542	1.943
2024	Warm	8.7	Heavy	3	10.6363	280	4055.5	5	18	8	0.33	0.868	1	13	0.99	0.068	0.936
